# Supplementary material for: Zinc Biofortified Rice Varieties: Challenges, Possibilities, and Progress in India
Source: Front Nutr. 2020 Apr 7;7:26. doi: 10.3389/fnut.2020.00026 (PMC7154074; doi:10.3389/fnut.2020.00026)
Supplement: Supplementary file 1 [file Table_1.xlsx]

## Sheet: Sheet1
Supplementary Table 1: Yield of four released biofortified varieties across the years of evaluation and their performance in terms of yield (%) over the yield check IR64. Only consistent genotypes across the states/zones and years are being released as biofortified zinc varieties under AICRIP in India.
Name of the released variety	IET	Year	YIELD Kg/ha	Percentage yield gain over IR64	Year	State rank	YIELD Kg/ha	Percentage yield gain over IR64
DRR Dhan 45	23832	2013	4356	-10.04	2013	AP	3289	22.1
		2014	4222	-1.2		TN-6	5924	30.8
		2015	4068	-8.2		KA-2	5944	99.3
					2014	TN-1	4527	23.4
						KA-1	4504	26.2
					2015	TS-4	1461	0
						TN-2	4333	5.1
DRR Dhan 48	24555	2016	5008	NA	2016	UP-5	4452	-2.1
		2015	4989	18.8		WB-5	5954	-1.6
		2014	NA	NA		KE-2	11517	56.8
					2015	PU-3	6240	17.5
						WB-7	5510	5
						UP-2	3731	9.4
						KE-2	5819	73
					2014	PU-5	7332	29
						UP	5072	13.9
DRR Dhan 49	24557*	2016	4562	NA	2016	GU	4803	41.4
		2015	5079	NA		KE	6753	8
		2014	6373	NA	2015	KE	4139	23.4
						GU	6019	17.2
					2014	GU	5072	13.95
Surabhi	24760	2016	4273	-4.2	2016	MH-7	4041	-12
		2015	5075	1.8		GU	4475	32
		2014	4879	12	2015	MH	4441	7.6
	* Only zone wise data is available					GU-3	6302	21
					2014	MH-6	4620	1
						GU	4076	3
