# Supplementary material for: Zinc Biofortified Rice Varieties: Challenges, Possibilities, and Progress in India
Source: Front Nutr. 2020 Apr 7;7:26. doi: 10.3389/fnut.2020.00026 (PMC7154074; doi:10.3389/fnut.2020.00026)
Supplement: Supplementary file 2 [file Table_2.xlsx]

## Sheet: Sheet1
Supplementary Table 2: Zinc content of the polished rice of two landraces, Kalanamak and Chittimuthyalu as two check genotypes for zinc content in the Biofortification trial of AICRIP 2013 to 2017
Sno		Kalanamak			Chittimutyalu					Sno	Year	Kalanamak			Chittimutyalu
		Min	Max	Average	Min	Max	Average					Min	Max	Average	Min	Max	Average
1	Aduthurai	16.3	27.9	21.6667	14.1	28.8	22.1667		IVT	1	2013-14	15.6	27.6	21.2667	15.5	25.9	19.7833
2	Bangalore	2.8	25.7	14.8667	21	31.3	27.8333		IVT	2	2014-15	2.4	25.4	15.7429	9.25	27.3	19.4692
3	Brahmavar	17	29	21.3	14.4	21.6	17.8667		AVT1	3	2014-15	8.45	22	15.59	9.95	23.9	15.9875
4	Chinchruah	13	23.5	15.4125	14.7	23.8	17.775		IVT	4	2015-16	1.5	28.9	16.2	1.9	29.6	16.18
5	Coimbattore	4.7	15	9.10625	1	12.4	7.63571		AVT1	5	2015-16	4.7	26.2	17.0625	3.1	32.6	19.875
6	CRRI-Cuttak	2.2	22.8	14.7091	2.2	23.9	17.9682		AVT2	6	2015-16	2.6	25.3	14.5053	1	31.2	19.1833
7	Dharwad	14.5	14.5	14.5	2.1	2.1	2.1		IVT	7	2016-17	2.6	21.4	13.9429	2.1	24	15.6154
8	IIRR	12.3	18.7	15.1182	3.1	22.5	14.9455		AVT1	8	2016-17	5	29	17.0562	1.2	26.9	16.5267
9	Hathwara	12	14.5	13.2333	2.3	19.4	11.8667		AVT2	9	2016-17	1	18.8	13.1357	2.2	23.4	16.9929
10	Jabalpur	8.45	12.2	10.325	11.8	13.15	12.475		IVT	10	2017-18	1.8	29.9	14.6933	1.6	31.7	19.5133
11	Karjat	13.3	19.3	15.72	13.3	24	18.1045		AVT1	11	2017-18	4.9	25.2	16.5471	6.3	24.3	17
12	Kolkatta	2.8	13.8	10	14.3	19.3	16.5		AVT2	12	2017-18	2.5	31.1	16.8118	9.6	36.3	17.3429
13	Ludhiana	2.6	28.9	17.6	15.8	15.8	15.8
14	Mandya	1.5	21.4	14.4125	1.9	22.9	16.5286
15	Maruteru	11.7	19.2	16.2333	15.2	19	17.45			Sno	Year	Kalanamak			Chittimutyalu
16	Moncoppu	15.4	27.3	21.9	2.1	28.8	20.61					Min	Max	Average	Min	Max	Average
17	Mugad	6.6	16.15	11.4875	1.6	15.5	9.5			1	2013-14	15.6	27.6	21.2667	15.5	25.9	19.7833
18	Navsari	2.6	21.4	15.4818	11.3	21.9	17.0278			2	2014-15	5.425	23.7	15.6664	9.6	25.6	17.7284
19	Nawagam	1	21.3	15.2889	15.7	24.9	19.7			3	2015-16	2.93333	26.8	15.9226	2	31.1333	18.4128
20	Pattambi	4.5	29.9	22.9714	21.4	36.3	27.8			4	2016-17	2.86667	23.0667	14.7116	1.83333	24.7667	16.3783
21	Purulia	13.9	14.7	14.3	1.2	15.2	8.2			5	2017-18	3.06667	28.7333	16.0174	5.83333	30.7667	17.9521
22	Raipur	11.3	23.9	14.5455	13.5	23.7	17.6955
23	Shirgaon	2.4	31.1	16.9682	15.9	32.6	23.2909
24	Rewa	4.9	9.5	7.9	6.3	18.6	11.97
25	Sakoli	11.9	22.2	14.8818	14.2	23.4	17.54
26	Sindewahi	1.8	19.1	12.2667	12.5	19.5	15.1667
27	Titabar	27.6	27.6	27.6	19.1	19.1	19.1
